# Supplementary material for: An integrated metagenomics pipeline for strain profiling reveals novel patterns of bacterial transmission and biogeography
Source: Genome Res. 2016 Nov;26(11):1612–25. doi: 10.1101/gr.201863.115 (PMC5088602; doi:10.1101/gr.201863.115)
Supplement: Supplemental Material [file supp_gr.201863.115_Supplemental_MIDAS_1.0.0.zip]

Archive with 148 entries (129 files):
- MIDAS_1.0.0/
- MIDAS_1.0.0/.DS_Store
- MIDAS_1.0.0/.gitignore
- MIDAS_1.0.0/INSTALL.txt
- MIDAS_1.0.0/LICENSE
- MIDAS_1.0.0/README.txt
- MIDAS_1.0.0/setup.py
- MIDAS_1.0.0/TUTORIAL.txt
- MIDAS_1.0.0/bin/
- MIDAS_1.0.0/bin/Darwin/
- MIDAS_1.0.0/bin/Darwin/bowtie2
- MIDAS_1.0.0/bin/Darwin/bowtie2-align-l
- MIDAS_1.0.0/bin/Darwin/bowtie2-align-s
- MIDAS_1.0.0/bin/Darwin/bowtie2-build
- MIDAS_1.0.0/bin/Darwin/bowtie2-build-l
- MIDAS_1.0.0/bin/Darwin/bowtie2-build-l-debug
- MIDAS_1.0.0/bin/Darwin/bowtie2-build-s
- MIDAS_1.0.0/bin/Darwin/bowtie2-build-s-debug
- MIDAS_1.0.0/bin/Darwin/hs-blastn
- MIDAS_1.0.0/bin/Darwin/samtools
- MIDAS_1.0.0/bin/Linux/
- MIDAS_1.0.0/bin/Linux/bowtie2
- MIDAS_1.0.0/bin/Linux/bowtie2-align-l
- MIDAS_1.0.0/bin/Linux/bowtie2-align-s
- MIDAS_1.0.0/bin/Linux/bowtie2-build
- MIDAS_1.0.0/bin/Linux/bowtie2-build-l
- MIDAS_1.0.0/bin/Linux/bowtie2-build-l-debug
- MIDAS_1.0.0/bin/Linux/bowtie2-build-s
- MIDAS_1.0.0/bin/Linux/bowtie2-build-s-debug
- MIDAS_1.0.0/bin/Linux/hs-blastn
- MIDAS_1.0.0/bin/Linux/samtools
- MIDAS_1.0.0/midas/
- MIDAS_1.0.0/midas/analyze_snps.py
- MIDAS_1.0.0/midas/parse.py
- MIDAS_1.0.0/midas/utility.py
- MIDAS_1.0.0/midas/__init__.py
- MIDAS_1.0.0/midas/merge/
- MIDAS_1.0.0/midas/merge/annotate_sites.py
- MIDAS_1.0.0/midas/merge/annotate_sites.pyc
- MIDAS_1.0.0/midas/merge/merge.py
- MIDAS_1.0.0/midas/merge/merge.pyc
- MIDAS_1.0.0/midas/merge/merge_genes.py
- MIDAS_1.0.0/midas/merge/merge_genes.pyc
- MIDAS_1.0.0/midas/merge/merge_snps.py
- MIDAS_1.0.0/midas/merge/merge_snps.pyc
- MIDAS_1.0.0/midas/merge/merge_species.py
- MIDAS_1.0.0/midas/merge/merge_species.pyc
- MIDAS_1.0.0/midas/merge/__init__.py
- MIDAS_1.0.0/midas/merge/__init__.pyc
- MIDAS_1.0.0/midas/run/
- MIDAS_1.0.0/midas/run/genes.py
- MIDAS_1.0.0/midas/run/genes.pyc
- MIDAS_1.0.0/midas/run/snps.py
- MIDAS_1.0.0/midas/run/snps.pyc
- MIDAS_1.0.0/midas/run/species.py
- MIDAS_1.0.0/midas/run/species.pyc
- MIDAS_1.0.0/midas/run/stream_bam.py
- MIDAS_1.0.0/midas/run/stream_bam.pyc
- MIDAS_1.0.0/midas/run/stream_seqs.py
- MIDAS_1.0.0/midas/run/__init__.py
- MIDAS_1.0.0/midas/run/__init__.pyc
- MIDAS_1.0.0/scripts/
- MIDAS_1.0.0/scripts/.DS_Store
- MIDAS_1.0.0/scripts/download_ref_db.py
- MIDAS_1.0.0/scripts/merge_midas.py
- MIDAS_1.0.0/scripts/run_midas.py
- MIDAS_1.0.0/test/
- MIDAS_1.0.0/test/test.fq.gz
- MIDAS_1.0.0/test/test_midas.py
- __MACOSX/
- __MACOSX/._MIDAS_1.0.0
- __MACOSX/MIDAS_1.0.0/
- __MACOSX/MIDAS_1.0.0/._.DS_Store
- __MACOSX/MIDAS_1.0.0/._.gitignore
- __MACOSX/MIDAS_1.0.0/._bin
- __MACOSX/MIDAS_1.0.0/._INSTALL.txt
- __MACOSX/MIDAS_1.0.0/._LICENSE
- __MACOSX/MIDAS_1.0.0/._midas
- __MACOSX/MIDAS_1.0.0/._README.txt
- __MACOSX/MIDAS_1.0.0/._scripts
- __MACOSX/MIDAS_1.0.0/._setup.py
- __MACOSX/MIDAS_1.0.0/._test
- __MACOSX/MIDAS_1.0.0/._TUTORIAL.txt
- __MACOSX/MIDAS_1.0.0/bin/
- __MACOSX/MIDAS_1.0.0/bin/._Darwin
- __MACOSX/MIDAS_1.0.0/bin/._Linux
- __MACOSX/MIDAS_1.0.0/bin/Darwin/
- __MACOSX/MIDAS_1.0.0/bin/Darwin/._bowtie2
- __MACOSX/MIDAS_1.0.0/bin/Darwin/._bowtie2-align-l
- __MACOSX/MIDAS_1.0.0/bin/Darwin/._bowtie2-align-s
- __MACOSX/MIDAS_1.0.0/bin/Darwin/._bowtie2-build
- __MACOSX/MIDAS_1.0.0/bin/Darwin/._bowtie2-build-l
- __MACOSX/MIDAS_1.0.0/bin/Darwin/._bowtie2-build-l-debug
- __MACOSX/MIDAS_1.0.0/bin/Darwin/._bowtie2-build-s
- __MACOSX/MIDAS_1.0.0/bin/Darwin/._bowtie2-build-s-debug
- __MACOSX/MIDAS_1.0.0/bin/Darwin/._hs-blastn
- __MACOSX/MIDAS_1.0.0/bin/Darwin/._samtools
- __MACOSX/MIDAS_1.0.0/bin/Linux/
- __MACOSX/MIDAS_1.0.0/bin/Linux/._bowtie2
- __MACOSX/MIDAS_1.0.0/bin/Linux/._bowtie2-align-l
- __MACOSX/MIDAS_1.0.0/bin/Linux/._bowtie2-align-s
- __MACOSX/MIDAS_1.0.0/bin/Linux/._bowtie2-build
- __MACOSX/MIDAS_1.0.0/bin/Linux/._bowtie2-build-l
- __MACOSX/MIDAS_1.0.0/bin/Linux/._bowtie2-build-l-debug
- __MACOSX/MIDAS_1.0.0/bin/Linux/._bowtie2-build-s
- __MACOSX/MIDAS_1.0.0/bin/Linux/._bowtie2-build-s-debug
- __MACOSX/MIDAS_1.0.0/bin/Linux/._hs-blastn
- __MACOSX/MIDAS_1.0.0/bin/Linux/._samtools
- __MACOSX/MIDAS_1.0.0/midas/
- __MACOSX/MIDAS_1.0.0/midas/._analyze_snps.py
- __MACOSX/MIDAS_1.0.0/midas/._merge
- __MACOSX/MIDAS_1.0.0/midas/._parse.py
- __MACOSX/MIDAS_1.0.0/midas/._run
- __MACOSX/MIDAS_1.0.0/midas/._utility.py
- __MACOSX/MIDAS_1.0.0/midas/.___init__.py
- __MACOSX/MIDAS_1.0.0/midas/merge/
- __MACOSX/MIDAS_1.0.0/midas/merge/._annotate_sites.py
- __MACOSX/MIDAS_1.0.0/midas/merge/._annotate_sites.pyc
- __MACOSX/MIDAS_1.0.0/midas/merge/._merge.py
- __MACOSX/MIDAS_1.0.0/midas/merge/._merge.pyc
- __MACOSX/MIDAS_1.0.0/midas/merge/._merge_genes.py
- __MACOSX/MIDAS_1.0.0/midas/merge/._merge_genes.pyc
- __MACOSX/MIDAS_1.0.0/midas/merge/._merge_snps.py
- __MACOSX/MIDAS_1.0.0/midas/merge/._merge_snps.pyc
- __MACOSX/MIDAS_1.0.0/midas/merge/._merge_species.py
- __MACOSX/MIDAS_1.0.0/midas/merge/._merge_species.pyc
- __MACOSX/MIDAS_1.0.0/midas/merge/.___init__.py
- __MACOSX/MIDAS_1.0.0/midas/merge/.___init__.pyc
- __MACOSX/MIDAS_1.0.0/midas/run/
- __MACOSX/MIDAS_1.0.0/midas/run/._genes.py
- __MACOSX/MIDAS_1.0.0/midas/run/._genes.pyc
- __MACOSX/MIDAS_1.0.0/midas/run/._snps.py
- __MACOSX/MIDAS_1.0.0/midas/run/._snps.pyc
- __MACOSX/MIDAS_1.0.0/midas/run/._species.py
- __MACOSX/MIDAS_1.0.0/midas/run/._species.pyc
- __MACOSX/MIDAS_1.0.0/midas/run/._stream_bam.py
- __MACOSX/MIDAS_1.0.0/midas/run/._stream_bam.pyc
- __MACOSX/MIDAS_1.0.0/midas/run/._stream_seqs.py
- __MACOSX/MIDAS_1.0.0/midas/run/.___init__.py
- __MACOSX/MIDAS_1.0.0/midas/run/.___init__.pyc
- __MACOSX/MIDAS_1.0.0/scripts/
- __MACOSX/MIDAS_1.0.0/scripts/._.DS_Store
- __MACOSX/MIDAS_1.0.0/scripts/._download_ref_db.py
- __MACOSX/MIDAS_1.0.0/scripts/._merge_midas.py
- __MACOSX/MIDAS_1.0.0/scripts/._run_midas.py
- __MACOSX/MIDAS_1.0.0/test/
- __MACOSX/MIDAS_1.0.0/test/._test.fq.gz
- __MACOSX/MIDAS_1.0.0/test/._test_midas.py
