# Supplementary material for: An integrated metagenomics pipeline for strain profiling reveals novel patterns of bacterial transmission and biogeography
Source: Genome Res. 2016 Nov;26(11):1612–25. doi: 10.1101/gr.201863.115 (PMC5088602; doi:10.1101/gr.201863.115)
Supplement: Supplemental Material [file supp_gr.201863.115_Supplemental_MIDAS_1.0.0.zip › MIDAS_1.0.0/README.txt]

This directory contains the MIDAS source code used in:
Nayfach S, Rodriguez-Mueller B, Garud N, and Pollard P. "An integrated metagenomics pipeline for strain profiling reveals novel patterns of bacterial transmission and biogeography". 2016.

For the most up-to-date code and documentation, see our website:
https://github.com/snayfach/MIDAS
